# Supplementary material for: First Documented Fatal Gastric Obstruction Associated with Ingestion of Plastics and Vegetation in a Juvenile Kogia breviceps
Source: Animals (Basel). 2026 Jul 15;16(14):2194. doi: 10.3390/ani16142194 (PMC13405992; doi:10.3390/ani16142194)
Supplement: Supplementary file 1 [file animals-16-02194-s001.zip]

Archive with 1 entries (1 files):
- animals-4395191-supplementary.pdf
